# Supplementary material for: Integrated Genomic and Transcriptomic Analyses of Diffuse Large B-Cell Lymphoma With Multiple Abnormal Immunologic Markers
Source: Front Oncol. 2022 Feb 14;12:790720. doi: 10.3389/fonc.2022.790720 (PMC8882913; doi:10.3389/fonc.2022.790720)
Supplement: Supplementary file 2 [file Table_1.xlsx]

## Sheet: Abnormal
patients id	age	gender	pathological subtype	DE	Hans	COO	genetic subtype	ecog	ann arbor	IPI	no.extradonal>=2	B symptoms	LDH	treatment	cycle	response	os_from_diag	pfs_from_diag	is_death	igm_amount_baseline	igg_amount_baseline	iga_amount_baseline	ige_amount_baseline	cic_baseline	rf_baseline	antidsdna_amount_baseline_1	antidsdna_amount_baseline_2	ssa_baseline_1	ssa_baseline_2	ssa_baseline_3	ana_liter_baseline	ana_baseline	aso_baseline	c3_baseline	c4_baseline
1	72.6407	female	DLBCL-NOS	1	0	0	Other	2	Ⅲ	4	1	TRUE	1118	RCHOP-based	6	1	1293	1293	FALSE	176	3570	545	125	0.123	120	130	NA	NA	NA	negative(-)	NA	1:80(+)	<25	133	21
2	36.0821	male	DLBCL-NOS	0	1	0	0	3	Ⅳ	3	1	TRUE	172	RCHOP-based	6	1	703	703	FALSE	78	5590	756	<5.0	0.515	505	NA	48.7	positive(++)	NA	NA	positive(+)	NA	<25	47	14
3	57.848	female	DLBCL-NOS	1	1	0	Other	0	Ⅱ	0	0	FALSE	170	RCHOP-based	6	1	1562	1562	FALSE	82	1880	449	141	0.062	117	55.4	NA	NA	NA	positive(+)	NA	1:80(+)	46	106	27
4	68.5667	female	DLBCL-NOS	0	0	0	0	1	Ⅱ	2	0	FALSE	382	RCOP	6	6	476	326	TRUE	277	2940	480	373	0.075	136	17.9	NA	NA	NA	negative(-)	NA	1:100(+)	114	169	25
5	28.3395	male	DLBCL-NOS	0	0	0	0	1	Ⅲ	2	0	TRUE	238	RCHOP-based	6	3	278	261	TRUE	154	2110	506	9.6	0.19	NA	30	NA	NA	NA	negative(-)	NA	1:80(+)	135	110	20
6	71.447	female	DLBCL-NOS	0	1	0	0	1	Ⅱ	1	0	FALSE	191	RCHOP-based	4	1	263	263	FALSE	95	2860	592	21.9	NA	144	NA	84.5	positive(+)	NA	NA	positive(+)	NA	141	46	11
7	62.7926	female	DLBCL-NOS	0	0	0	0	2	Ⅲ	4	1	FALSE	302	RCHOP-based	4	5	969	697	TRUE	189	3010	756	66	0.204	33	40	NA	NA	NA	negative(-)	NA	1:100(+)	395	39	17
8	54.1985	female	DLBCL-NOS	0	1	0	0	0	Ⅳ	3	0	TRUE	1374	RCHOP-based	3	5	235	235	FALSE	119	1930	497	615	0.101	<20	NA	33.1	negative(-)	NA	NA	positive(+)	NA	709	112	43
9	67.1732	male	DLBCL-NOS	0	0	UN	Other	0	Ⅳ	4	0	FALSE	192	RCHOP-based	6	1	368	86	TRUE	116	1690	118	166	0.166	<20	49.2	NA	NA	NA	negative(-)	NA	1:80(+)	<25	103	19
10	62.5435	female	DLBCL-NOS	0	1	0	0	1	Ⅰ	1	1	TRUE	107	RCHOP-based	4	1	1485	200	FALSE	83	1730	376	31.8	0.103	31	145.4	NA	NA	NA	positive(+)	NA	1:80(+)	<25	90	21
11	69.2183	male	DLBCL-NOS	0	1	ABC	Other	1	Ⅳ	4	1	FALSE	205	RCHOP-based	6	1	879	217	FALSE	803	716	69	112	0.193	27	NA	22.2	negative(-)	NA	NA	positive(+)	NA	<25	69	12
12	59.4825	female	DLBCL-NOS	0	1	GCB	Other	0	Ⅱ	1	0	TRUE	270	RCHOP-based	6	1	818	818	FALSE	258	2250	794	23.2	0.12	<20	NA	543.9	negative(-)	NA	NA	positive(+)	NA	<25	41	11
13	59.9535	female	DLBCL-NOS	1	0	UN	Other	1	Ⅳ	4	0	FALSE	189	RCHOP-based	6	1	1066	1066	FALSE	169	1890	433	195	0.066	<20	NA	43.8	positive(+)	NA	NA	positive(+)	NA	29	138	27
14	62.7844	male	EBV+ DLBCL	0	0	0	0	1	Ⅱ	1	0	FALSE	169	RCHOP-based	6	5	45	45	FALSE	35	1880	568	182	0.051	<20	NA	53.3	negative(-)	NA	NA	positive(+)	NA	41	77	13
15	36.9829	female	DLBCL-NOS	0	0	0	0	0	Ⅱ	2	0	TRUE	140	RCHOP-based	6	1	954	954	FALSE	524	2120	316	NA	0.134	38	NA	35.3	NA	negative(-)	NA	positive(+)	NA	45	134	24
16	57.681	female	DLBCL-NOS	0	1	UN	Other	0	Ⅲ	2	0	FALSE	256	RCHOP-based	6	1	914	897	TRUE	26	2170	736	115	0.058	<20	40.3	NA	NA	NA	negative(-)	NA	1:80(+)	52	143	32
17	62.5818	female	DLBCL-NOS	0	0	0	0	0	Ⅲ	3	0	FALSE	199	RCHOP-based	6	1	163	163	TRUE	101	2880	179	1280	0.06	<20	NA	136.3	positive(++)	NA	NA	positive(+)	NA	55	65	13
18	54.3354	female	DLBCL-NOS	0	1	0	0	0	Ⅲ	1	1	FALSE	163	RCHOP-based	6	1	1028	1028	FALSE	85	5120	67	1090	0.259	31	NA	285.8	negative(-)	NA	NA	positive(+)	NA	59	41	2
19	59.4223	female	DLBCL-NOS	1	1	ABC	0	0	Ⅱ	2	0	TRUE	764	RCHOP-based	6	6	569	151	TRUE	101	2240	394	713	0.074	<20	NA	75.6	positive(++)	NA	NA	positive(+)	NA	78	55	12
20	62.1711	female	DLBCL-NOS	0	0	0	0	0	Ⅳ	4	0	FALSE	457	RCHOP-based	6	1	212	212	FALSE	394	1080	70	<5.0	0.126	175	NA	19.3	positive(++)	NA	NA	positive(+)	NA	79	86	13
21	50.6968	male	EBV+ DLBCL	0	0	UN	Other	2	Ⅱ	2	0	TRUE	213	RCHOP-based	6	1	866	189	FALSE	169	2950	517	434	0.155	<20	NA	57.2	negative(-)	NA	NA	positive(+)	NA	81	109	18
22	48.1506	male	DLBCL-NOS	0	0	0	0	2	Ⅳ	4	1	TRUE	1012	RCHOP-based	6	3	1555	991	FALSE	325	2400	431	609	0.443	56	76.6	NA	NA	NA	negative(-)	NA	negative(-)	90	75	13
23	31.206	male	DLBCL-NOS	0	0	UN	Other	0	Ⅳ	3	1	FALSE	224	RCHOP-based	4	5	1434	796	FALSE	35	1650	671	38.4	0.06	<20	42.1	NA	NA	NA	negative(-)	NA	1:80(+)	126	69	25
24	47.2936	female	DLBCL-NOS	0	0	0	0	0	Ⅰ	0	0	FALSE	165	RCHOP-based	6	1	84	84	FALSE	344	1490	312	15	0.064	24	29	NA	NA	negative(-)	negative(-)	NA	negative(-)	131	154	19
25	61.6482	male	DLBCL-NOS	1	0	0	0	1	Ⅳ	4	1	FALSE	2389	RCHOP-based	6	5	189	189	FALSE	66	1610	484	1920	NA	<20	NA	41.3	negative(-)	NA	NA	positive(+)	NA	163	97	33
26	71.4442	female	DLBCL-NOS	0	0	0	0	0	Ⅲ	3	0	TRUE	284	RCOP	6	1	2867	2867	FALSE	66	4580	2260	6660	0.328	<20	132	NA	NA	NA	negative(-)	NA	negative(-)	717	39	6
27	70.037	female	DLBCL-NOS	0	1	GCB	ST2	0	Ⅰ	1	0	FALSE	143	RCHOP-based	6	1	1758	1758	FALSE	282	2700	308	286	0.301	NA	59.9	NA	NA	NA	negative(-)	NA	1:80(+)	NA	122	19
28	51.7317	female	DLBCL-NOS	0	0	0	0	2	Ⅱ	3	0	FALSE	166	RCHOP-based	6	1	211	211	TRUE	269	1820	563	125	0.145	NA	NA	NA	NA	NA	NA	NA	NA	NA	NA	NA
29	62.601	female	DLBCL-NOS	0	0	GCB	0	0	Ⅰ	2	0	TRUE	334	RCHOP-based	6	1	1390	1390	FALSE	123	1120	302	118	0.053	<20	103.8	NA	NA	NA	negative(-)	NA	1:80(+)	<25	95	17
30	60.0301	male	DLBCL-NOS	0	0	0	0	0	Ⅱ	1	1	FALSE	254	RCHOP-based	3	1	695	695	FALSE	244	3510	136	594	0.085	<20	NA	441.4	negative(-)	NA	NA	negative(-)	NA	<25	61	12
31	77.5578	male	DLBCL-NOS	0	0	0	0	1	Ⅲ	3	0	FALSE	219	RCHOP-based	6	1	139	24	FALSE	574	1690	484	<5.0	0.287	<20	NA	33	negative(-)	NA	NA	negative(-)	NA	<25	72	21
32	64.2574	male	DLBCL-NOS	1	0	0	Other	0	Ⅳ	4	1	TRUE	695	RCHOP-based	4	1	993	993	FALSE	440	1460	67	18.7	0.053	1230	NA	130.9	negative(-)	NA	NA	positive(+)	NA	<25	51	2
33	56.0493	female	PCDLBCL-LT	1	0	ABC	0	0	Ⅲ	3	0	FALSE	656	RCHOP-based	6	5	2756	2756	FALSE	740	1840	89	19	NA	30	NA	34.1	NA	positive(+)	NA	NA	NA	<25	73	<2
34	43.4086	female	DLBCL-NOS	0	0	0	Other	1	Ⅰ	0	0	TRUE	153	RCHOP-based	6	6	217	133	TRUE	233	2150	456	831	0.16	<20	17.2	NA	NA	NA	negative(-)	NA	negative(-)	29	128	27
35	65.9466	female	DLBCL-NOS	0	1	0	0	1	Ⅱ	1	0	FALSE	139	RCHOP-based	4	1	445	445	FALSE	88	2090	306	46.6	NA	47	NA	84.9	positive(++)	NA	NA	positive(+)	NA	31	73	13
36	68.8022	male	DLBCL-NOS	0	0	0	0	0	Ⅳ	3	0	FALSE	161	RCHOP-based	3	5	164	164	FALSE	94	1730	299	160	0.05	22	8.6	NA	NA	NA	negative(-)	NA	1:100(+)	32	66	11
37	70.4805	female	DLBCL-NOS	0	1	0	0	0	Ⅱ	2	0	FALSE	148	RCHOP-based	6	1	1268	1268	FALSE	263	1010	194	18.8	0.111	24	56.8	NA	NA	NA	negative(-)	NA	1:80(+)	33	104	25
38	48.564	female	DLBCL-NOS	0	1	0	0	0	Ⅱ	0	0	FALSE	124	RCHOP-based	3	5	1760	1760	FALSE	270	1910	262	785	0.05	23	29.7	NA	NA	NA	negative(-)	NA	1:100(+)	37	59	13
39	65.9877	male	DLBCL-NOS	0	0	ABC	0	1	Ⅱ	1	0	FALSE	127	RCHOP-based	4	5	124	124	TRUE	142	1630	467	1380	0.072	<20	NA	35.1	negative(-)	NA	NA	negative(-)	NA	38	83	14
40	49.5934	female	DLBCL-NOS	0	0	ABC	0	0	Ⅱ	1	0	FALSE	215	RCHOP-based	6	1	713	713	FALSE	254	1930	564	460	0.04	21	NA	35.8	negative(-)	NA	NA	negative(-)	NA	40	138	29
41	71.05	male	DLBCL-NOS	0	0	GCB	Other	1	Ⅳ	4	0	FALSE	305	RCHOP-based	6	1	416	416	TRUE	193	2550	115	2580	0.092	126	34.7	NA	NA	NA	negative(-)	NA	negative(-)	41	86	16
42	40.8186	male	DLBCL-NOS	1	0	UN	Other	1	Ⅱ	0	1	FALSE	187	RCHOP-based	6	1	1062	366	FALSE	137	2220	529	709	0.076	<20	40.1	NA	NA	NA	negative(-)	NA	negative(-)	42	67	14
43	62.5216	female	DLBCL-NOS	0	0	UN	BN2	0	Ⅰ	1	0	FALSE	115	RCHOP-based	6	1	1226	1226	FALSE	159	1410	147	117	0.064	<20	216.9	NA	NA	NA	negative(-)	NA	1:80(+)	47	74	18
44	70.3956	female	DLBCL-NOS	0	1	ABC	0	1	Ⅲ	3	1	TRUE	150	RCHOP-based	6	1	971	971	FALSE	68	1750	201	538	0.04	<20	NA	129	positive(+)	NA	NA	positive(+)	NA	48	112	26
45	79.6961	male	DLBCL-NOS	0	0	UN	0	1	Ⅱ	1	0	FALSE	165	RCHOP-based	6	5	49	49	FALSE	162	1730	227	75.9	NA	155	NA	55.3	positive(++)	NA	NA	positive(+)	NA	49	69	21
46	58.9843	female	DLBCL-NOS	0	0	GCB	Other	1	Ⅲ	3	0	FALSE	165	RCHOP-based	6	1	887	887	FALSE	326	1300	267	<5.0	0.066	<20	24	NA	NA	NA	negative(-)	NA	1:80(+)	54	108	21
47	58.1383	male	DLBCL-NOS	0	0	0	0	1	Ⅲ	2	0	FALSE	1569	RCHOP-based	6	1	1356	1356	FALSE	162	1100	114	158	0.075	<20	25.6	NA	NA	NA	negative(-)	NA	1:80(+)	56	160	39
48	73.6947	female	DLBCL-NOS	0	0	ABC	Other	1	Ⅲ	4	0	FALSE	1596	RCHOP-based	6	1	310	310	FALSE	890	1320	186	151	0.406	<20	NA	43.6	negative(-)	NA	NA	positive(+)	NA	56	50	<2
49	49.8152	male	DLBCL-NOS	0	1	0	0	0	Ⅱ	1	1	FALSE	330	RCHOP-based	3	1	1246	-28	FALSE	224	1260	312	239	0.059	<20	34.3	NA	NA	NA	negative(-)	NA	1:80(+)	61	159	21
50	63.7782	male	DLBCL-NOS	0	1	UN	0	1	Ⅳ	4	1	TRUE	330	RCHOP-based	6	1	277	277	FALSE	51	1950	584	267	NA	<20	NA	111.2	negative(-)	NA	NA	positive(+)	NA	61	85	28
51	71.3238	female	DLBCL-NOS	0	0	0	0	1	Ⅱ	1	1	FALSE	207	RCHOP-based	6	5	121	121	FALSE	78	1430	465	114	NA	50	NA	53.5	negative(-)	NA	NA	positive(+)	NA	70	105	19
52	64.0684	female	EBV+ DLBCL	0	1	0	0	2	Ⅳ	5	1	TRUE	250	RCHOP-based	6	3	238	238	FALSE	15	808	540	75.6	NA	330	NA	18.3	positive(++)	NA	NA	positive(+)	NA	71	123	31
53	75.1704	male	DLBCL-NOS	1	0	ABC	Other	1	Ⅱ	2	0	TRUE	256	RCHOP-based	6	1	1376	1376	FALSE	151	2100	183	19	0.075	<20	93.3	NA	NA	NA	negative(-)	NA	1:80(+)	75	80	14
54	79.9562	female	DLBCL-NOS	0	0	UN	Other	1	Ⅳ	2	0	FALSE	152	RCHOP-based	6	1	1092	891	TRUE	209	1280	453	12.9	0.062	<20	104.6	NA	NA	NA	negative(-)	NA	1:80(+)	81	86	29
55	40.7803	female	DLBCL-NOS	0	0	UN	Other	2	Ⅲ	3	0	FALSE	209	RCHOP-based	6	1	441	441	FALSE	200	1610	311	488	0.109	<20	NA	39.4	negative(-)	NA	NA	positive(+)	NA	82	79	19
56	67.6249	female	DLBCL-NOS	0	0	ABC	0	0	Ⅲ	3	0	FALSE	257	RCHOP-based	3	1	489	489	FALSE	143	1830	312	129	NA	24	NA	123.1	negative(-)	NA	NA	positive(+)	NA	82	96	16
57	54.9788	female	DLBCL-NOS	0	0	GCB	0	0	Ⅰ	1	0	FALSE	193	RCHOP-based	4	1	675	675	FALSE	99	1630	189	300	0.042	<20	NA	64.9	positive(++)	NA	NA	positive(+)	NA	99	101	30
58	71.666	male	DLBCL-NOS	0	0	0	0	1	Ⅲ	3	0	FALSE	246	RCHOP-based	6	1	97	97	FALSE	58	1770	474	105	NA	<20	NA	100.3	negative(-)	NA	NA	positive(+)	NA	104	105	34
59	44.3833	female	DLBCL-NOS	0	1	0	0	1	Ⅱ	0	0	FALSE	137	RCHOP-based	6	1	1779	1779	FALSE	189	1590	176	43.1	0.022	32	27.2	NA	NA	NA	negative(-)	NA	1:80(+)	110	80	15
60	75.2608	female	DLBCL-NOS	1	0	0	0	1	Ⅲ	4	0	TRUE	197	RCHOP-based	6	1	882	882	FALSE	141	2260	305	42.2	0.091	<20	74.4	NA	NA	NA	negative(-)	NA	1:80(+)	113	129	18
61	41.1143	female	DLBCL-NOS	0	0	ABC	0	2	Ⅳ	3	1	FALSE	436	RCHOP-based	6	5	369	369	FALSE	368	1260	286	23.7	0.088	4460	NA	19.4	negative(-)	NA	NA	negative(-)	NA	118	62	2
62	68.8022	female	DLBCL-NOS	1	0	ABC	Other	0	Ⅲ	3	0	FALSE	716	RCHOP-based	6	1	400	348	FALSE	235	2300	456	61.1	0.207	<20	NA	179.9	negative(-)	NA	NA	negative(-)	NA	125	109	21
63	68.3368	male	DLBCL-NOS	0	0	0	MCD	2	Ⅳ	4	0	FALSE	4946	RCHOP-based	6	1	1038	1038	FALSE	29	1960	282	38	0.067	<20	NA	272.7	negative(-)	NA	NA	positive(+)	NA	128	92	30
64	57.8097	male	DLBCL-NOS	0	0	GCB	Other	0	Ⅰ	0	0	FALSE	143	RCHOP-based	6	1	888	888	FALSE	535	1080	220	57.2	0.108	50	NA	27.1	negative(-)	NA	NA	negative(-)	NA	144	104	19
65	36.9227	male	DLBCL-NOS	0	0	0	Other	1	Ⅳ	3	0	TRUE	255	RCHOP-based	6	1	2284	2284	FALSE	293	1490	180	111	0.075	40	38.8	NA	NA	NA	negative(-)	NA	negative(-)	326	102	41
66	49.5907	female	DLBCL-NOS	0	1	0	0	0	Ⅲ	2	0	FALSE	278	RCHOP-based	6	1	351	351	FALSE	106	1880	664	331	0.063	NA	34	NA	NA	NA	negative(-)	NA	negative(-)	NA	159	26
67	53.9986	male	DLBCL-NOS	0	1	0	0	0	Ⅰ	1	0	TRUE	365	RCHOP-based	6	1	2515	2515	FALSE	191	1740	309	232	0.115	NA	NA	NA	NA	NA	negative(-)	NA	1:100(+)	NA	109	34
68	72.8323	male	DLBCL-NOS	0	1	GCB	0	0	Ⅲ	3	1	FALSE	145	RCHOP-based	8	1	1140	1140	FALSE	110	1260	162	176	0.065	NA	27.5	NA	NA	NA	negative(-)	NA	1:80(+)	NA	87	15
69	52.6215	female	DLBCL-NOS	0	0	0	0	0	Ⅳ	2	0	FALSE	137	RCHOP-based	6	1	2262	2262	FALSE	176	1570	405	78	0.051	65	NA	NA	NA	NA	negative(-)	NA	1:100(+)	NA	104	17
70	76.6653	male	DLBCL-NOS	0	0	0	0	3	Ⅳ	5	1	FALSE	372	RCOP	3	5	19	19	FALSE	204	1600	265	32.9	0.096	NA	156.8	NA	NA	NA	negative(-)	NA	1:80(+)	NA	83	26
71	46.3956	female	DLBCL-NOS	1	0	0	Other	1	Ⅲ	2	0	FALSE	289	RCHOP-based	3	1	627	538	TRUE	598	926	91	11.2	0.182	NA	NA	NA	NA	NA	negative(-)	NA	1:80(+)	NA	116	25
72	55.4251	female	DLBCL-NOS	0	0	ABC	0	3	Ⅳ	4	1	TRUE	293	RCHOP-based	3	5	51	22	TRUE	41	2170	360	7.4	0.082	NA	38.9	NA	NA	NA	positive(+)	NA	1:80(+)	NA	99	20
73	70.8145	female	DLBCL-NOS	0	0	0	0	1	Ⅱ	1	1	FALSE	124	RCHOP-based	6	1	437	437	FALSE	90	1940	531	832	NA	NA	NA	NA	NA	NA	NA	NA	NA	NA	NA	NA
74	62.8665	male	DLBCL-NOS	1	1	0	0	0	Ⅳ	3	0	TRUE	393	RCHOP-based	8	1	1834	1834	FALSE	46	1820	329	284	0.068	NA	NA	NA	NA	NA	NA	NA	NA	NA	103	22
75	65.6181	male	DLBCL-NOS	0	1	0	0	0	Ⅱ	1	0	FALSE	169	RCHOP-based	3	5	572	572	FALSE	65	1850	537	169	0.038	NA	NA	NA	NA	NA	NA	NA	NA	NA	NA	NA
76	71.9671	female	DLBCL-NOS	0	0	0	0	1	Ⅳ	3	1	FALSE	155	RCHOP-based	3	6	2628	181	FALSE	148	1570	476	151	NA	NA	NA	NA	NA	NA	NA	NA	NA	NA	NA	NA
77	59.9589	female	DLBCL-NOS	0	0	0	0	1	Ⅳ	1	1	TRUE	150	RCHOP-based	6	1	1734	1734	FALSE	217	1810	545	123	0.04	NA	NA	NA	NA	NA	NA	NA	NA	NA	99	26
78	75.8166	male	DLBCL-NOS	0	1	GCB	0	1	Ⅰ	1	0	FALSE	349	RCHOP-based	3	5	97	97	FALSE	193	1628	475	340	NA	<10	NA	60.7	negative(-)	NA	NA	negative(-)	NA	<20	104	19
79	62.7926	female	DLBCL-NOS	1	1	0	0	1	Ⅰ	1	0	FALSE	168	RCHOP-based	6	5	62	62	FALSE	105	1518	1001	253	NA	<10	NA	33.3	negative(-)	NA	NA	positive(+)	NA	<20	148	30
80	45.6537	female	DLBCL-NOS	0	0	UN	ST2	1	Ⅱ	0	0	FALSE	127	RCHOP-based	6	1	1488	1488	FALSE	137	1380	209	886	0.081	52	17.5	NA	NA	NA	negative(-)	NA	negative(-)	<25	83	13
81	55.2799	male	DLBCL-NOS	0	0	GCB	Other	0	Ⅳ	2	0	FALSE	113	RCHOP-based	6	1	1490	1490	FALSE	71	3580	139	692	0.092	<20	37.6	NA	NA	NA	negative(-)	NA	negative(-)	<25	50	6
82	79.603	male	DLBCL-NOS	0	0	0	0	1	Ⅳ	3	0	FALSE	609	RCHOP-based	6	1	643	643	TRUE	184	1320	256	445	0.054	37	24.4	NA	NA	NA	negative(-)	NA	negative(-)	<25	58	12
83	65.9521	male	DLBCL-NOS	0	1	0	0	3	Ⅱ	3	0	FALSE	509	RCHOP-based	6	1	669	605	TRUE	181	1230	91	381	0.074	83	29.4	NA	NA	NA	negative(-)	NA	negative(-)	<25	93	20
84	52.553	female	DLBCL-NOS	0	0	0	0	1	Ⅳ	2	0	FALSE	264	RCHOP-based	6	1	2280	2280	FALSE	71	2140	447	222	0.061	<20	63.5	NA	NA	NA	negative(-)	NA	negative(-)	<25	108	18
85	78.5079	male	DLBCL-NOS	0	1	GCB	A53	0	Ⅲ	3	0	FALSE	208	RCHOP-based	4	6	644	113	TRUE	125	2010	453	27.5	0.033	126	43.6	NA	NA	NA	negative(-)	NA	negative(-)	<25	125	19
86	65.2129	male	DLBCL-NOS	0	0	0	0	0	Ⅳ	4	1	FALSE	392	RCHOP-based	5	6	743	351	TRUE	47	1290	93	515	0.02	28	1.3	NA	NA	NA	negative(-)	NA	1:100(+)	<25	71	9
87	22.1821	female	DLBCL-NOS	0	0	0	0	1	Ⅲ	2	0	FALSE	242	RCHOP-based	6	1	2188	557	FALSE	130	987	295	430	0.035	<20	26.8	NA	NA	NA	negative(-)	NA	1:80(+)	<25	108	25
88	61.3306	male	DLBCL-NOS	1	1	0	Other	0	Ⅱ	3	0	FALSE	371	RCHOP-based	6	1	1256	1256	TRUE	119	1100	221	168	0.048	NA	36.1	NA	NA	NA	negative(-)	NA	1:80(+)	<25	99	21
89	57.065	female	DLBCL-NOS	0	0	0	0	2	Ⅰ	1	1	FALSE	121	RCHOP-based	6	1	1841	1841	FALSE	73	1330	379	101	0.041	<20	227.4	NA	NA	NA	positive(+)	NA	1:80(+)	<25	87	16
90	64.2437	female	DLBCL-NOS	0	0	0	0	0	Ⅱ	1	1	FALSE	117	RCHOP-based	6	1	1113	1113	FALSE	184	1360	171	47.4	0.093	<20	47.8	NA	NA	NA	negative(-)	NA	1:80(+)	<25	89	21
91	41.514	female	DLBCL-NOS	0	1	GCB	0	1	Ⅳ	2	0	FALSE	1745	RCHOP-based	6	3	2189	86	FALSE	215	925	197	31.9	0.085	<20	29.2	NA	NA	NA	negative(-)	NA	1:80(+)	<25	83	20
92	65.9466	female	DLBCL-NOS	0	0	0	0	3	Ⅲ	3	0	FALSE	201	RCHOP-based	6	5	102	102	FALSE	103	902	102	30	0.052	<20	NA	NA	NA	NA	NA	NA	NA	<25	87	21
93	73.9658	female	DLBCL-NOS	0	0	0	0	1	Ⅰ	1	0	FALSE	155	RCHOP-based	4	1	1092	1092	FALSE	94	1170	470	470	0.134	<20	NA	30.9	negative(-)	NA	NA	negative(-)	NA	<25	87	20
94	62.6858	female	DLBCL-NOS	0	0	0	0	1	Ⅳ	4	0	FALSE	518	RCHOP-based	6	6	38	38	FALSE	181	1340	316	168	0.063	29	NA	23.6	negative(-)	NA	NA	negative(-)	NA	<25	92	25
95	70.193	female	DLBCL-NOS	0	0	0	0	1	Ⅳ	4	1	FALSE	184	RCHOP-based	6	1	730	730	FALSE	71	1250	498	112	0.052	<20	NA	28.8	negative(-)	NA	NA	negative(-)	NA	<25	103	25
96	64.3422	female	DLBCL-NOS	0	1	ABC	Other	3	Ⅳ	5	1	FALSE	386	RCHOP-based	6	1	713	713	FALSE	53	1020	293	112	0.067	<20	NA	26.4	positive(+)	NA	NA	negative(-)	NA	<25	119	43
97	76.5969	male	DLBCL-NOS	0	0	0	0	3	Ⅳ	5	1	FALSE	380	IR2	6	6	191	191	FALSE	81	808	81	386	NA	376	NA	17.1	negative(-)	NA	NA	positive(+)	NA	<25	100	25
98	57.514	male	DLBCL-NOS	1	0	0	0	3	Ⅳ	3	0	FALSE	412	RCHOP-based	6	5	34	34	FALSE	91	1380	589	289	NA	<20	NA	31.7	negative(-)	NA	NA	positive(+)	NA	<25	94	21
99	68.8679	male	DLBCL-NOS	0	0	0	0	2	Ⅳ	4	1	TRUE	323	RCHOP-based	6	1	451	451	FALSE	207	1110	167	135	0.057	<20	NA	47.7	negative(-)	NA	NA	positive(+)	NA	<25	68	13
100	59.6578	female	DLBCL-NOS	0	0	UN	0	0	Ⅰ	1	0	FALSE	207	RCHOP-based	6	1	719	719	FALSE	90	1250	109	134	0.051	<20	NA	40.4	negative(-)	NA	NA	positive(+)	NA	<25	79	22
101	69.4155	male	DLBCL-NOS	0	0	UN	Other	0	Ⅳ	3	1	FALSE	243	RCHOP-based	5	1	589	589	FALSE	94	1370	208	56.9	0.053	<20	NA	76.7	positive(++)	NA	NA	positive(+)	NA	<25	96	18
102	55.1896	female	DLBCL-NOS	0	0	ABC	0	0	Ⅱ	0	0	FALSE	178	RCHOP-based	6	1	570	570	FALSE	186	1760	461	14.8	0.032	<20	NA	20.6	negative(-)	NA	NA	positive(+)	NA	<25	96	13
103	79.0992	female	DLBCL-NOS	1	1	0	0	1	Ⅲ	3	1	TRUE	132	RCHOP-based	6	5	93	93	FALSE	62	2130	259	12.1	NA	56	NA	92.9	negative(-)	NA	NA	positive(+)	NA	<25	68	20
104	84.4079	male	DLBCL-NOS	0	0	0	0	2	Ⅳ	5	1	TRUE	261	RCOP	3	5	28	28	TRUE	81	1410	250	<5.0	0.053	<20	NA	43.3	positive(+)	NA	NA	positive(+)	NA	<25	108	24
105	50.5517	female	DLBCL-NOS	0	0	0	BN2	0	Ⅰ	0	1	FALSE	99	RCHOP-based	6	1	884	884	FALSE	375	1490	202	<5.0	0.081	<20	NA	40.8	negative(-)	NA	NA	positive(+)	NA	<25	83	15
106	70.1766	female	DLBCL-NOS	0	0	0	0	1	Ⅲ	3	0	FALSE	130	RCHOP-based	8	3	823	398	TRUE	253	1400	315	426	0.09	<20	23	NA	NA	NA	NA	NA	NA	25	112	16
107	58.7351	female	DLBCL-NOS	1	0	ABC	MCD	2	Ⅳ	4	1	TRUE	778	RCHOP-based	6	1	1204	1204	FALSE	52	1770	476	86	0.124	<20	25.5	NA	NA	NA	negative(-)	NA	negative(-)	26	117	29
108	56.6297	male	DLBCL-NOS	0	0	0	0	0	Ⅰ	3	0	FALSE	166	RCHOP-based	6	5	375	375	FALSE	150	1690	346	853	0.03	<20	NA	61.9	negative(-)	NA	NA	positive(+)	NA	26	88	20
109	64.5749	female	DLBCL-NOS	0	0	0	0	0	Ⅰ	1	0	FALSE	119	RCHOP-based	6	1	903	903	FALSE	470	814	110	24	0.08	<20	NA	126.4	negative(-)	NA	NA	positive(+)	NA	27	92	15
110	66.4476	male	DLBCL-NOS	0	0	GCB	Other	0	Ⅱ	1	0	FALSE	171	RCHOP-based	6	1	1217	1217	FALSE	104	1780	239	139	0.094	<20	31.4	NA	NA	NA	negative(-)	NA	negative(-)	28	61	8
111	34.0616	female	DLBCL-NOS	0	1	0	0	0	Ⅰ	0	1	FALSE	164	RCHOP-based	6	1	1168	1168	FALSE	170	1570	259	56	0.091	22	3	NA	NA	NA	negative(-)	NA	negative(-)	28	121	23
112	81.3854	male	DLBCL-NOS	0	1	0	0	2	Ⅲ	4	0	FALSE	263	RCHOP-based	4	1	423	179	TRUE	98	1990	413	155	0.097	<20	54.3	NA	NA	NA	negative(-)	NA	negative(-)	29	98	22
113	60.9418	male	DLBCL-NOS	0	1	GCB	0	2	Ⅲ	3	0	FALSE	320	RCHOP-based	6	5	26	26	FALSE	93	2120	152	5.6	0.073	72	NA	31	negative(-)	NA	NA	negative(-)	NA	30	92	15
114	46.8966	female	DLBCL-NOS	1	0	ABC	BN2	0	Ⅳ	3	0	FALSE	410	RCHOP-based	6	1	1017	1017	FALSE	156	2110	311	66.8	0.072	<20	NA	67.3	negative(-)	NA	NA	positive(+)	NA	31	118	25
115	53.1937	male	DLBCL-NOS	0	1	GCB	Other	1	Ⅳ	3	1	FALSE	264	RCHOP-based	6	1	1329	1329	FALSE	118	1080	172	<5.0	0.105	<20	20.5	NA	NA	NA	negative(-)	NA	1:80(+)	32	97	43
116	27.1622	female	DLBCL-NOS	1	1	0	Other	1	Ⅰ	0	0	FALSE	116	RCHOP-based	6	1	1420	1420	FALSE	213	1630	337	435	0.063	<20	97.9	NA	NA	NA	negative(-)	NA	negative(-)	33	93	15
117	68.2053	male	DLBCL-NOS	0	0	0	0	2	Ⅳ	3	0	TRUE	1045	RCHOP-based	6	1	161	161	FALSE	255	1370	319	210	0.03	<20	27.2	NA	NA	NA	negative(-)	NA	1:80(+)	33	123	48
118	66.4011	female	DLBCL-NOS	1	0	0	0	0	Ⅳ	4	0	FALSE	208	RCHOP-based	3	5	70	70	FALSE	399	2030	257	16.2	NA	<20	NA	85.3	negative(-)	NA	NA	positive(+)	NA	33	88	23
119	56.1697	male	DLBCL-NOS	0	0	0	A53	0	Ⅳ	1	0	FALSE	108	RCHOP-based	6	1	1857	1857	FALSE	84	1680	204	345	0.059	<20	61.6	NA	NA	NA	negative(-)	NA	negative(-)	34	111	15
120	63.8987	male	DLBCL-NOS	0	0	0	0	1	Ⅱ	2	1	FALSE	172	RCHOP-based	6	1	952	952	FALSE	132	1750	224	228	0.059	<20	48.2	NA	NA	NA	negative(-)	NA	negative(-)	34	106	19
121	53.2238	female	DLBCL-NOS	0	0	0	0	0	Ⅱ	1	0	FALSE	161	RCHOP-based	6	1	3162	3414	FALSE	187	1820	278	731	0.066	<20	26	NA	NA	NA	negative(-)	NA	negative(-)	35	95	15
122	52.7283	male	DLBCL-NOS	0	0	0	0	0	Ⅰ	1	0	FALSE	155	RCHOP-based	6	1	414	414	TRUE	128	2000	414	124	0.075	<20	45.3	NA	NA	NA	negative(-)	NA	negative(-)	35	72	11
123	62.8611	male	DLBCL-NOS	0	0	0	0	1	Ⅳ	4	1	FALSE	195	RCHOP-based	6	1	70	1552	FALSE	123	1180	247	34.9	NA	22	NA	NA	NA	NA	negative(-)	NA	1:80(+)	35	NA	NA
124	68.553	male	DLBCL-NOS	0	0	GCB	Other	0	Ⅲ	3	1	FALSE	289	RCHOP-based	6	1	1378	1378	FALSE	105	1160	407	21.9	0.074	<20	20.4	NA	NA	NA	negative(-)	NA	1:80(+)	35	119	34
125	43.8303	female	DLBCL-NOS	0	0	ABC	Other	0	Ⅳ	2	1	TRUE	184	RCHOP-based	6	1	1233	1233	FALSE	150	1770	301	227	0.086	<20	NA	33.7	negative(-)	NA	NA	negative(-)	NA	35	75	15
126	73.3771	female	DLBCL-NOS	0	1	0	0	0	Ⅳ	2	1	TRUE	155	RCOP	6	1	2385	2385	FALSE	69	1430	219	85.6	0.109	35	51.6	NA	NA	NA	negative(-)	NA	1:80(+)	36	81	15
127	79.5592	female	DLBCL-NOS	0	0	GCB	0	0	Ⅱ	3	0	FALSE	173	RCHOP-based	4	1	462	462	FALSE	91	1770	489	1090	0.043	<20	NA	72	negative(-)	NA	NA	negative(-)	NA	38	86	23
128	55.2663	female	DLBCL-NOS	0	0	0	0	2	Ⅳ	4	1	FALSE	282	RCHOP-based	6	6	247	186	TRUE	220	1610	690	264	0.049	<20	NA	44.9	negative(-)	NA	NA	negative(-)	NA	38	113	18
129	53.4182	female	DLBCL-NOS	0	0	0	0	1	Ⅳ	3	0	TRUE	413	RCHOP-based	6	5	812	812	FALSE	3220	934	112	364	0.005	<20	NA	37.4	negative(-)	NA	NA	positive(+)	NA	38	58	4
130	66.6502	female	DLBCL-NOS	0	0	0	0	0	Ⅰ	1	0	FALSE	200	RCHOP-based	4	1	442	442	FALSE	172	1340	210	131	NA	23	NA	138.3	negative(-)	NA	NA	positive(+)	NA	40	112	26
131	78.6886	male	DLBCL-NOS	0	1	ABC	0	1	Ⅱ	1	0	FALSE	224	RCHOP-based	5	1	400	400	FALSE	678	875	236	100	0.057	<20	NA	54.6	negative(-)	NA	NA	negative(-)	NA	41	66	16
132	49.8508	female	DLBCL-NOS	0	1	0	0	1	Ⅱ	0	0	FALSE	143	RCHOP-based	6	1	2130	2130	FALSE	93	887	286	122	0.1	21	41.9	NA	NA	NA	negative(-)	NA	negative(-)	42	101	24
133	49.1061	female	DLBCL-NOS	1	0	0	0	0	Ⅱ	0	0	FALSE	127	RCHOP-based	6	1	380	803	FALSE	255	1090	294	10	0.086	<20	21.2	NA	NA	NA	negative(-)	NA	1:80(+)	42	93	27
134	64.2957	female	DLBCL-NOS	1	0	0	0	1	Ⅱ	2	0	FALSE	203	RCHOP-based	6	1	178	178	FALSE	361	1610	180	28.1	NA	<20	NA	54.1	negative(-)	NA	NA	positive(+)	NA	43	59	11
135	54.1164	female	DLBCL-NOS	0	1	0	0	1	Ⅰ	1	0	FALSE	201	RCHOP-based	6	5	500	500	FALSE	75	1190	482	820	0.02	<20	NA	31.7	negative(-)	NA	NA	positive(+)	NA	44	72	16
136	66.5462	male	DLBCL-NOS	0	0	0	0	3	Ⅳ	5	0	FALSE	1886	RCHOP-based	6	5	443	107	TRUE	224	2710	111	33.1	0.219	1200	42.3	NA	NA	NA	negative(-)	NA	negative(-)	45	36	12
137	71.9179	male	DLBCL-NOS	0	1	0	0	0	Ⅳ	3	0	FALSE	204	RCHOP-based	6	1	1953	1953	FALSE	92	1550	180	60.7	0.114	NA	230	NA	NA	NA	positive(+)	NA	1:80(+)	45	112	25
138	52.1862	male	DLBCL-NOS	0	0	0	0	1	Ⅲ	2	0	TRUE	707	RCHOP-based	3	3	518	407	TRUE	91	2890	392	66.4	0.073	NA	46	NA	NA	NA	negative(-)	NA	1:80(+)	47	113	23
139	83.7399	female	DLBCL-NOS	0	1	0	0	0	Ⅰ	2	0	TRUE	157	RCHOP-based	6	1	1104	1104	FALSE	14	1040	181	131	0.01	<20	NA	392.5	negative(-)	NA	NA	positive(+)	NA	47	79	21
140	62.6037	female	DLBCL-NOS	0	0	0	0	0	Ⅰ	1	0	FALSE	147	RCHOP-based	4	1	1373	1373	FALSE	376	1350	215	401	0.194	<20	27.7	NA	NA	NA	negative(-)	NA	negative(-)	48	101	31
141	73.1608	male	DLBCL-NOS	0	0	0	0	0	Ⅰ	0	0	FALSE	256	RCHOP-based	6	1	1386	1386	FALSE	46	1680	170	8.1	0.096	<20	28	NA	NA	NA	negative(-)	NA	1:80(+)	51	115	26
142	64.5996	female	DLBCL-NOS	1	1	ABC	Other	0	Ⅱ	1	0	FALSE	118	RCHOP-based	6	3	418	308	TRUE	107	1750	402	115	0.001	<20	NA	72.4	弱positive(±)	NA	NA	positive(+)	NA	51	78	21
143	61.1006	female	DLBCL-NOS	0	0	ABC	A53	0	Ⅳ	4	1	FALSE	178	RCHOP-based	6	1	741	741	FALSE	276	1580	375	8.1	0.051	<20	NA	30.2	negative(-)	NA	NA	positive(+)	NA	51	97	13
144	39.7864	male	DLBCL-NOS	0	0	0	0	0	Ⅱ	1	0	FALSE	329	RCHOP-based	6	1	2617	2617	FALSE	221	1680	344	113	NA	37	12	NA	NA	NA	negative(-)	NA	negative(-)	52	NA	NA
145	39.896	male	DLBCL-NOS	0	1	0	0	0	Ⅳ	3	0	TRUE	598	RCHOP-based	6	1	3160	3160	FALSE	150	1820	168	655	0.208	<20	17	NA	NA	NA	negative(-)	NA	negative(-)	55	146	26
146	72.4736	male	DLBCL-NOS	0	0	UN	Other	0	Ⅱ	1	0	FALSE	197	RCHOP-based	3	5	107	107	TRUE	345	1560	316	16	0.062	<20	NA	20.8	negative(-)	NA	NA	negative(-)	NA	56	80	21
147	42.6475	female	DLBCL-NOS	0	0	0	Other	3	Ⅰ	1	1	FALSE	122	RCHOP-based	6	1	1523	1523	FALSE	343	1390	230	682	0.094	<20	13.5	NA	NA	NA	negative(-)	NA	negative(-)	57	74	16
148	50.2943	male	DLBCL-NOS	0	1	0	0	0	Ⅳ	2	0	FALSE	237	RCHOP-based	6	1	196	196	FALSE	155	1140	274	215	NA	1780	NA	181	negative(-)	NA	NA	positive(+)	NA	58	97	22
149	56.0712	female	DLBCL-NOS	1	0	ABC	0	0	Ⅲ	2	0	FALSE	265	RCHOP-based	6	1	295	295	FALSE	124	1230	544	447	NA	21	NA	63.3	negative(-)	NA	NA	negative(-)	NA	62	91	16
150	63.9945	female	DLBCL-NOS	0	0	0	0	1	Ⅳ	4	0	TRUE	1171	RCHOP-based	3	3	1729	334	TRUE	93	1790	184	3920	0.103	<20	24	NA	NA	NA	negative(-)	NA	negative(-)	63	98	12
151	66.8528	male	DLBCL-NOS	0	1	0	0	1	Ⅱ	1	0	FALSE	123	RCHOP-based	6	1	1098	1098	FALSE	1400	1200	208	107	0.269	<20	27.5	NA	NA	NA	negative(-)	NA	negative(-)	65	77	20
152	56.4846	female	DLBCL-NOS	1	0	ABC	A53	0	Ⅰ	1	0	FALSE	206	RCHOP-based	3	1	1675	207	FALSE	91	1740	260	33.3	0.128	<20	27.1	NA	NA	NA	negative(-)	NA	1:80(+)	66	102	26
153	56.9719	male	DLBCL-NOS	1	0	UN	BN2	0	Ⅱ	1	0	FALSE	195	RCHOP-based	4	1	543	543	FALSE	164	1650	230	161	0.082	<20	NA	36.4	negative(-)	NA	NA	negative(-)	NA	68	91	30
154	79.833	male	DLBCL-NOS	0	0	ABC	0	2	Ⅱ	2	0	FALSE	147	RCHOP-based	6	1	450	450	FALSE	176	1400	306	54	0.092	<20	NA	379.4	negative(-)	NA	NA	positive(+)	NA	69	80	15
155	70.3299	male	EBV+ DLBCL	0	0	UN	Other	1	Ⅱ	3	1	TRUE	173	RCHOP-based	6	1	1251	1251	FALSE	45	1930	345	622	0.033	<20	51.2	NA	NA	NA	negative(-)	NA	1:80(+)	74	133	30
156	41.0349	male	DLBCL-NOS	0	1	GCB	0	2	Ⅲ	3	0	FALSE	619	RCHOP-based	6	1	759	649	FALSE	95	1840	418	1000	0.062	<20	NA	49.1	negative(-)	NA	NA	negative(-)	NA	74	64	15
157	76.4682	female	DLBCL-NOS	0	0	UN	0	0	Ⅱ	2	0	TRUE	136	RCHOP-based	3	1	179	179	FALSE	62	1650	530	376	0.013	<20	NA	58.9	negative(-)	NA	NA	negative(-)	NA	80	72	20
158	57.1855	female	DLBCL-NOS	0	0	UN	0	1	Ⅲ	3	0	FALSE	266	RCHOP-based	6	1	3248	2848	FALSE	81	2680	210	698	NA	<20	NA	33.1	negative(-)	NA	NA	positive(+)	NA	85	117	27
159	47.5537	female	DLBCL-NOS	0	0	0	0	0	Ⅳ	3	0	TRUE	536	RCHOP-based	6	5	166	166	FALSE	25	1780	922	475	NA	<20	NA	40.8	negative(-)	NA	NA	negative(-)	NA	91	83	41
160	31.3347	female	DLBCL-NOS	0	1	0	0	0	Ⅱ	0	0	FALSE	158	RCHOP-based	6	5	113	113	FALSE	84	1620	349	859	NA	<10	NA	51.9	negative(-)	NA	NA	positive(+)	NA	<100	121	29
161	67.9754	male	DLBCL-NOS	0	0	0	MCD	1	Ⅳ	4	0	TRUE	497	RCHOP-based	6	3	437	191	TRUE	160	1690	246	114	0.044	<20	NA	33.1	negative(-)	NA	NA	positive(+)	NA	111	119	27
162	55.4305	female	DLBCL-NOS	0	0	0	0	0	Ⅰ	0	0	FALSE	139	RCHOP-based	6	1	325	325	FALSE	101	1090	477	164	NA	<20	NA	53.5	negative(-)	NA	NA	negative(-)	NA	117	76	21
163	55.2964	female	DLBCL-NOS	0	0	ABC	0	0	Ⅱ	2	0	TRUE	213	RCHOP-based	6	1	523	523	FALSE	88	1630	349	566	0.041	<20	NA	19.6	negative(-)	NA	NA	negative(-)	NA	122	104	30
164	62.5352	female	DLBCL-NOS	0	1	0	0	0	Ⅳ	4	1	FALSE	138	RCHOP-based	6	5	96	96	FALSE	157	1279	283	280	NA	<10	NA	47.8	negative(-)	NA	NA	positive(+)	NA	137	117	29
165	24.4983	male	DLBCL-NOS	0	1	0	0	0	Ⅲ	1	0	FALSE	130	RCHOP-based	6	1	518	518	FALSE	117	1640	200	4	0.055	<20	NA	NA	NA	NA	negative(-)	NA	negative(-)	142	104	20
166	55.3676	female	DLBCL-NOS	1	0	0	0	0	Ⅰ	0	0	TRUE	120	RCHOP-based	4	1	881	881	FALSE	163	2250	433	82.6	0.061	<20	NA	31.3	negative(-)	NA	NA	negative(-)	NA	157	129	41
167	52.0493	female	DLBCL-NOS	0	1	0	0	0	Ⅰ	0	0	FALSE	130	RCHOP-based	4	1	807	807	FALSE	85	1270	607	1060	0.022	<20	NA	28	negative(-)	NA	NA	negative(-)	NA	158	118	26
168	29.9411	male	DLBCL-NOS	0	0	0	0	0	Ⅱ	1	0	FALSE	349	RCHOP-based	6	5	41	41	FALSE	83	1502	460	1080	NA	<10	NA	34.5	negative(-)	NA	NA	negative(-)	NA	159	203	87
169	37.5387	male	EBV+ DLBCL	0	0	UN	0	0	Ⅲ	2	0	FALSE	303	RCHOP-based	4	1	568	227	FALSE	77	1430	306	233	0.058	<20	NA	27.4	negative(-)	NA	NA	negative(-)	NA	162	105	34
170	32.5503	female	DLBCL-NOS	0	0	0	0	2	Ⅳ	3	0	FALSE	87	RCHOP-based	6	1	1345	1345	FALSE	211	2000	364	13.7	0.117	<20	36.1	NA	NA	NA	negative(-)	NA	negative(-)	211	113	41
171	77.5934	male	DLBCL-NOS	0	1	GCB	0	1	Ⅲ	3	0	FALSE	285	RCHOP-based	6	5	370	370	FALSE	68	1450	331	1410	0.038	<20	NA	32.9	negative(-)	NA	NA	positive(+)	NA	371	89	22
172	31.2964	male	DLBCL-NOS	0	0	0	0	0	Ⅳ	3	1	FALSE	154	RCHOP-based	6	1	407	407	FALSE	94	1240	498	163	NA	22	4	NA	NA	NA	negative(-)	NA	negative(-)	NA	NA	NA
173	42.4887	female	DLBCL-NOS	0	0	0	0	0	Ⅲ	1	0	FALSE	275	RCHOP-based	6	1	774	711	TRUE	184	1820	318	125	0.054	NA	4	NA	NA	NA	negative(-)	NA	negative(-)	NA	152	20
174	64.1643	male	DLBCL-NOS	0	1	0	0	1	Ⅰ	1	0	FALSE	191	RCHOP-based	6	1	2153	2153	FALSE	86	1310	383	288	0.011	NA	16.5	NA	NA	NA	positive(+)	NA	1:100(+)	NA	71	15
175	59.937	male	DLBCL-NOS	0	0	0	0	1	Ⅲ	1	1	FALSE	133	RCHOP-based	6	1	2303	507	TRUE	108	1000	91	212	0.058	NA	37	NA	NA	NA	negative(-)	NA	1:100(+)	NA	71	22
176	67.039	male	DLBCL-NOS	0	0	0	Other	0	Ⅱ	1	0	FALSE	149	RCHOP-based	8	1	1790	1790	FALSE	103	1360	368	181	0.043	NA	83.9	NA	NA	NA	negative(-)	NA	1:80(+)	NA	78	19
177	29.8344	male	DLBCL-NOS	0	0	0	0	0	Ⅳ	3	1	TRUE	214	RCHOP-based	6	1	1125	1125	FALSE	92	1110	300	160	0.064	NA	21.4	NA	NA	NA	negative(-)	NA	1:80(+)	NA	103	27
178	48.8268	female	DLBCL-NOS	0	1	0	0	3	Ⅳ	4	1	TRUE	221	RCHOP-based	6	5	18	-13	TRUE	70	343	158	130	0.02	58	4	NA	NA	NA	negative(-)	NA	1:100(+)	NA	96	13
179	58.7762	male	DLBCL-NOS	0	0	0	0	0	Ⅲ	3	0	TRUE	718	RCHOP-based	8	3	1020	1020	FALSE	85	1980	390	84.3	0.059	NA	49.5	NA	NA	NA	negative(-)	NA	1:80(+)	NA	128	27
180	45.0267	male	DLBCL-NOS	0	0	0	0	0	Ⅳ	3	1	TRUE	1723	RCHOP-based	6	5	46	46	TRUE	41	862	69	<5.0	0.072	<20	20	NA	NA	NA	positive(+)	NA	1:80(+)	NA	107	21
181	63.8604	male	DLBCL-NOS	0	0	0	0	0	Ⅱ	2	0	FALSE	378	RCHOP-based	6	1	2336	2336	FALSE	190	1610	542	<19	0.005	NA	NA	NA	NA	NA	NA	NA	NA	NA	142	41
182	48.052	male	DLBCL-NOS	0	0	0	0	0	Ⅱ	1	0	FALSE	196	RCHOP-based	4	1	1042	1042	TRUE	143	1600	358	314	NA	NA	NA	NA	NA	NA	NA	NA	NA	NA	NA	NA
183	70.9897	male	DLBCL-NOS	0	0	0	0	2	Ⅳ	4	1	FALSE	145	RCHOP-based	4	3	369	140	TRUE	73	1930	289	254	0.04	NA	NA	NA	NA	NA	NA	NA	NA	NA	99	18
184	25.6674	female	DLBCL-NOS	0	0	GCB	Other	0	Ⅳ	3	0	FALSE	652	RCHOP-based	6	1	929	929	FALSE	149	1460	200	215	0.085	NA	NA	NA	NA	NA	NA	NA	NA	NA	NA	NA
185	48.3285	female	DLBCL-NOS	0	1	0	Other	1	Ⅲ	2	1	FALSE	144	RCHOP-based	6	1	2230	2230	FALSE	367	1520	202	198	NA	NA	NA	NA	NA	NA	NA	NA	NA	NA	NA	NA
186	36.2327	male	DLBCL-NOS	0	0	0	0	1	Ⅲ	2	0	TRUE	891	RCHOP-based	8	6	998	195	TRUE	73	1020	263	133	0.059	NA	NA	NA	NA	NA	NA	NA	NA	NA	89	25
187	44.5777	male	DLBCL-NOS	0	1	0	0	0	Ⅰ	0	0	FALSE	111	RCHOP-based	6	1	4158	4158	FALSE	171	1750	270	111	NA	NA	NA	NA	NA	NA	NA	NA	NA	NA	NA	NA
188	60.3587	male	DLBCL-NOS	0	1	0	Other	1	Ⅲ	3	0	TRUE	586	RCHOP-based	3	5	1752	106	TRUE	277	1570	350	86	0.111	NA	NA	NA	NA	NA	NA	NA	NA	NA	118	33
189	38.8665	male	DLBCL-NOS	0	1	0	0	0	Ⅰ	0	0	TRUE	180	RCHOP-based	3	5	1998	1998	FALSE	60	2120	350	33	0.111	NA	NA	NA	NA	NA	NA	NA	NA	NA	199	23
190	57.2704	female	DLBCL-NOS	0	0	0	0	1	Ⅳ	2	0	FALSE	183	RCHOP-based	6	1	455	455	FALSE	211	1220	159	31	0.067	21	NA	NA	NA	NA	NA	NA	NA	NA	111	24

## Sheet: Normal
patients id	age	gender	pathological subtype	DE	Hans	COO	genetic subtype	ecog	ann arbor	IPI	no.extradonal>=2	B symotoms	LDH	treatment	cycle	response	os_from_diag	pfs_from_diag	is_death	igm_amount_baseline	igg_amount_baseline	iga_amount_baseline	ige_amount_baseline	cic_baseline	rf_baseline	antidsdna_amount_baseline_1	antidsdna_amount_baseline_2	ssa_baseline_1	ssa_baseline_2	ssa_baseline_3	ana_liter_baseline	ana_baseline	aso_baseline	c3_baseline	c4_baseline
191	47.729	male	DLBCL-NOS	0	1	0	0	1	Ⅰ	1	0	TRUE	153	RCHOP-based	6	1	1057	1057	FALSE	97	1260	185	46	0.014	<20	NA	26.7	negative(-)	NA	NA	negative(-)	NA	61	90	20
192	77.8672	female	DLBCL-NOS	0	0	0	0	1	Ⅰ	2	1	TRUE	134	RCHOP-based	5	3	922	922	FALSE	41	1090	129	27.8	0.021	<20	NA	188.3	negative(-)	NA	NA	negative(-)	NA	60	62	20
193	62.7734	male	DLBCL-NOS	0	0	ABC	0	1	Ⅳ	4	0	FALSE	735	RCHOP-based	6	1	617	617	FALSE	82	1390	274	41.6	0.042	<20	NA	26.3	negative(-)	NA	NA	negative(-)	NA	<25	90	27
194	60.9309	female	DLBCL-NOS	0	0	UN	0	0	Ⅱ	0	0	FALSE	161	RCHOP-based	4	1	830	830	FALSE	25	1110	71	<5.0	0.008	<20	NA	19	negative(-)	NA	NA	negative(-)	NA	43	90	10
195	55.0281	female	DLBCL-NOS	0	0	0	Other	0	Ⅳ	2	1	FALSE	101	RCHOP-based	6	1	807	807	FALSE	89	1280	374	167	0.007	<20	NA	25	negative(-)	NA	NA	negative(-)	NA	36	86	15
196	64.1342	male	DLBCL-NOS	0	1	0	0	3	Ⅳ	5	0	TRUE	1052	RCHOP-based	3	5	16	16	TRUE	58	1110	285	97.7	0.026	<20	NA	32	negative(-)	NA	NA	negative(-)	NA	52	99	30
197	54.4997	female	DLBCL-NOS	1	0	0	0	0	Ⅳ	2	1	FALSE	81	RCHOP-based	6	1	764	439	FALSE	89	993	170	64	0.029	<20	NA	71.4	negative(-)	NA	NA	negative(-)	NA	36	116	22
198	53.922	male	DLBCL-NOS	0	1	0	EZB	0	Ⅲ	2	0	FALSE	246	RCHOP-based	6	1	734	734	FALSE	75	1040	160	41.2	0.048	<20	NA	22.7	negative(-)	NA	NA	negative(-)	NA	47	110	23
199	69.9493	female	DLBCL-NOS	0	0	0	0	0	Ⅳ	4	0	FALSE	288	RCHOP-based	6	1	693	693	FALSE	68	1220	250	34.5	0.034	<20	NA	25.9	negative(-)	NA	NA	negative(-)	NA	85	97	29
200	54.1711	female	DLBCL-NOS	0	0	ABC	Other	0	Ⅰ	1	0	FALSE	215	RCHOP-based	4	1	834	280	FALSE	107	1350	115	238	0.03	<20	NA	31.6	negative(-)	NA	NA	negative(-)	NA	46	93	19
201	41.3279	female	DLBCL-NOS	0	0	0	0	0	Ⅳ	1	1	TRUE	182	RCHOP-based	4	5	534	402	TRUE	97	1120	327	83.4	0.034	<20	NA	31.7	negative(-)	NA	NA	negative(-)	NA	59	150	33
202	65.2211	female	DLBCL-NOS	1	0	ABC	Other	0	Ⅳ	4	1	TRUE	467	RCHOP-based	6	5	629	629	FALSE	39	789	139	73.3	0.05	<20	NA	15.9	negative(-)	NA	NA	negative(-)	NA	<25	106	28
203	68.3696	female	DLBCL-NOS	0	1	UN	Other	0	Ⅲ	4	0	FALSE	155	RCHOP-based	6	5	461	461	FALSE	143	1400	311	39.4	0.029	<20	NA	41.7	negative(-)	NA	NA	negative(-)	NA	28	87	28
204	55.6249	female	DLBCL-NOS	0	1	0	0	2	Ⅰ	3	0	FALSE	159	RCHOP-based	6	5	534	534	FALSE	103	1270	171	6.8	0.022	<20	NA	24.1	negative(-)	NA	NA	negative(-)	NA	27	59	11
205	75.7974	female	DLBCL-NOS	0	1	GCB	0	2	Ⅲ	3	0	FALSE	176	RCHOP-based	3	5	519	519	FALSE	89	936	312	17.1	0.03	<20	NA	84.1	negative(-)	NA	NA	negative(-)	NA	26	58	11
206	42.5024	female	DLBCL-NOS	0	1	0	0	0	Ⅰ	0	0	FALSE	139	RCHOP-based	3	5	28	28	FALSE	164	1210	145	12.4	0.042	<20	NA	18.2	negative(-)	NA	NA	negative(-)	NA	<25	87	37
207	62.0151	female	DLBCL-NOS	0	0	ABC	EZB	3	Ⅳ	5	1	TRUE	1008	RCHOP-based	6	1	41	41	TRUE	61	822	56	1660	0.009	<20	NA	18.9	negative(-)	NA	NA	negative(-)	NA	33	22	2
208	64.5476	female	DLBCL-NOS	0	0	0	0	0	Ⅰ	1	0	FALSE	183	RCHOP-based	6	1	481	481	FALSE	271	929	230	17.9	0.017	<20	NA	34.4	negative(-)	NA	NA	negative(-)	NA	<25	111	24
209	46.6119	male	DLBCL-NOS	0	0	ABC	0	0	Ⅱ	1	0	FALSE	171	RCHOP-based	4	1	565	565	FALSE	140	1080	242	29.5	0.046	<20	NA	34	negative(-)	NA	NA	negative(-)	NA	73	96	23
210	72.1725	male	DLBCL-NOS	0	0	ABC	0	0	Ⅰ	1	0	FALSE	170	RCHOP-based	4	1	727	727	FALSE	71	1010	172	<5.0	0.025	<20	NA	31.8	negative(-)	NA	NA	negative(-)	NA	<25	78	19
211	54.5818	male	DLBCL-NOS	1	0	UN	0	0	Ⅰ	0	0	FALSE	150	RCHOP-based	4	1	867	867	FALSE	74	890	66	51.7	0.046	<20	NA	26.4	negative(-)	NA	NA	negative(-)	NA	49	88	26
212	58.3819	male	DLBCL-NOS	0	1	0	0	1	Ⅲ	2	0	FALSE	121	RCHOP-based	6	1	1156	1156	FALSE	87	1340	376	59.2	0.038	<20	NA	21.2	negative(-)	NA	NA	positive(+)	NA	65	72	26
213	25.9466	male	DLBCL-NOS	0	1	ABC	0	0	Ⅱ	0	0	FALSE	131	RCHOP-based	6	1	793	793	FALSE	168	1370	240	18.8	0.039	<20	NA	37.3	negative(-)	NA	NA	negative(-)	NA	81	130	23
214	56.1232	male	DLBCL-NOS	0	0	0	0	0	Ⅲ	2	0	TRUE	188	RCHOP-based	6	1	412	276	TRUE	70	2150	193	54.3	0.045	<20	NA	29.3	negative(-)	NA	NA	positive(+)	NA	61	140	26
215	32.9363	male	PCDLBCL-LT	0	1	UN	0	3	Ⅱ	2	0	TRUE	656	RCHOP-based	6	5	625	625	FALSE	33	523	228	8	0.03	<20	NA	31.6	negative(-)	NA	NA	negative(-)	NA	<25	95	32
216	42.3162	female	DLBCL-NOS	0	0	GCB	BN2	0	Ⅲ	2	0	FALSE	262	RCHOP-based	6	1	675	675	FALSE	99	700	148	39.1	0.016	<20	NA	18.9	negative(-)	NA	NA	negative(-)	NA	<25	91	25
217	41.4209	male	DLBCL-NOS	0	1	0	0	0	Ⅰ	0	1	FALSE	144	RCHOP-based	4	1	569	569	FALSE	161	1290	186	26.9	0.021	<20	NA	17.1	negative(-)	NA	NA	negative(-)	NA	62	90	31
218	69.8179	male	DLBCL-NOS	0	1	GCB	EZB	0	Ⅰ	1	1	FALSE	152	RCHOP-based	5	1	613	613	FALSE	94	958	201	30.1	0.034	<20	NA	35.6	negative(-)	NA	NA	negative(-)	NA	50	109	23
219	61.8919	male	DLBCL-NOS	1	0	0	0	3	Ⅲ	3	0	FALSE	702	RCHOP-based	6	5	446	446	FALSE	48	1000	98	7.6	0.038	<20	NA	37.7	negative(-)	NA	NA	negative(-)	NA	<25	89	47
220	55.7892	male	DLBCL-NOS	0	0	ABC	Other	0	Ⅳ	3	0	FALSE	205	RCHOP-based	6	6	618	618	FALSE	62	1330	412	53.9	0.01	<20	NA	24.4	negative(-)	NA	NA	negative(-)	NA	43	91	28
221	70.5681	female	DLBCL-NOS	0	1	0	0	1	Ⅲ	3	0	FALSE	277	RCHOP-based	6	1	668	668	FALSE	55	811	103	<5.0	0.011	<20	NA	38	negative(-)	NA	NA	negative(-)	NA	<25	93	20
222	65.0349	male	DLBCL-NOS	0	0	ABC	Other	1	Ⅲ	4	1	FALSE	124	RCHOP-based	6	1	1021	1021	FALSE	53	537	266	33.9	0.003	<20	NA	25.8	negative(-)	NA	NA	negative(-)	NA	26	120	20
223	66.6886	female	DLBCL-NOS	0	0	0	0	1	Ⅲ	3	1	FALSE	196	RCHOP-based	6	1	754	754	FALSE	131	1190	350	84.4	0.027	<20	NA	27.1	negative(-)	NA	NA	negative(-)	NA	33	77	15
224	41.7659	female	DLBCL-NOS	0	0	ABC	Other	3	Ⅱ	3	0	FALSE	154	RCHOP-based	6	5	240	240	FALSE	289	1260	184	41.4	0.027	<20	NA	25	negative(-)	NA	NA	negative(-)	NA	25	110	20
225	58.3984	male	DLBCL-NOS	0	1	ABC	0	1	Ⅲ	3	1	FALSE	220	RCHOP-based	6	5	468	468	FALSE	52	1090	222	7.5	0.016	<20	NA	43	negative(-)	NA	NA	negative(-)	NA	31	78	16
226	63.4634	male	DLBCL-NOS	0	1	GCB	EZB	0	Ⅳ	4	0	FALSE	278	RCHOP-based	4	5	280	112	TRUE	56	806	96	112	0.017	<20	NA	17.6	negative(-)	NA	NA	negative(-)	NA	49	127	25
227	68.1478	female	DLBCL-NOS	0	1	0	0	1	Ⅱ	2	0	FALSE	214	RCHOP-based	6	5	628	628	FALSE	56	1110	375	11.1	0.026	<20	NA	41.8	negative(-)	NA	NA	negative(-)	NA	89	86	18
228	68.7447	male	DLBCL-NOS	0	0	ABC	0	0	Ⅲ	3	0	TRUE	325	RCHOP-based	6	1	543	233	FALSE	148	1450	335	78.6	0.033	<20	NA	22.7	negative(-)	NA	NA	negative(-)	NA	33	72	16
229	60.1287	male	DLBCL-NOS	0	0	0	0	0	Ⅰ	0	0	FALSE	108	RCHOP-based	6	1	553	553	FALSE	102	1300	86	8.6	0.028	<20	NA	31.9	negative(-)	NA	NA	negative(-)	NA	<25	73	17
230	40.4517	male	DLBCL-NOS	0	0	0	0	0	Ⅱ	0	0	TRUE	173	RCHOP-based	4	1	471	471	FALSE	124	835	265	<5.0	0.012	<20	NA	20.7	negative(-)	NA	NA	negative(-)	NA	42	65	20
231	65.1198	female	DLBCL-NOS	0	0	ABC	MCD	0	Ⅰ	1	0	FALSE	171	RCHOP-based	4	1	576	576	FALSE	52	1250	324	<5.0	0.022	<20	NA	51.3	negative(-)	NA	NA	negative(-)	NA	69	105	31
232	61.8426	female	DLBCL-NOS	0	0	0	0	0	Ⅳ	4	0	TRUE	636	RCHOP-based	3	5	377	377	FALSE	37	821	62	48.9	0.004	<20	NA	25.6	negative(-)	NA	NA	negative(-)	NA	<25	124	30
233	68.4134	male	DLBCL-NOS	0	1	GCB	Other	1	Ⅳ	4	1	FALSE	148	RCHOP-based	4	3	190	125	TRUE	71	1000	142	17.5	0.01	<20	NA	14.7	negative(-)	NA	NA	negative(-)	NA	37	96	31
234	64.7173	female	DLBCL-NOS	0	1	0	Other	0	Ⅰ	1	1	FALSE	170	RCHOP-based	6	1	634	634	FALSE	77	979	159	116	0.017	<20	NA	22.2	negative(-)	NA	NA	negative(-)	NA	68	124	18
235	57.4894	female	DLBCL-NOS	0	0	ABC	Other	0	Ⅳ	3	1	FALSE	1323	RCHOP-based	4	1	666	175	FALSE	232	721	67	<5.0	0.001	<20	NA	18	negative(-)	NA	NA	negative(-)	NA	42	79	3
236	59.0116	female	DLBCL-NOS	0	0	GCB	BN2	0	Ⅱ	0	0	FALSE	149	RCHOP-based	6	1	603	603	FALSE	75	1150	353	70	0.013	<20	NA	24.3	negative(-)	NA	NA	negative(-)	NA	34	119	22
237	39.4825	male	DLBCL-NOS	0	1	ABC	EZB	1	Ⅳ	1	0	TRUE	158	RCHOP-based	4	1	934	934	FALSE	59	768	99	<5.0	0.039	<20	NA	23.1	negative(-)	NA	NA	negative(-)	NA	44	54	10
238	72.8487	male	DLBCL-NOS	1	0	ABC	Other	0	Ⅱ	2	0	TRUE	271	RCHOP-based	4	1	592	592	FALSE	38	1050	155	<5.0	0.014	<20	NA	17.9	negative(-)	NA	NA	negative(-)	NA	29	153	31
239	64.8378	female	DLBCL-NOS	0	1	0	0	0	Ⅰ	1	0	FALSE	98	RCHOP-based	6	1	1175	1175	FALSE	102	1190	178	15.4	0.035	<20	NA	24.7	negative(-)	NA	NA	negative(-)	NA	<25	89	20
240	56.2957	male	DLBCL-NOS	0	0	0	0	0	Ⅱ	1	0	FALSE	217	RCHOP-based	4	1	1040	1040	FALSE	103	1110	165	67.1	0.012	<20	NA	31.8	negative(-)	NA	NA	negative(-)	NA	25	75	13
241	43.6277	female	DLBCL-NOS	0	0	ABC	0	1	Ⅲ	3	0	FALSE	240	RCHOP-based	6	6	456	47	FALSE	87	575	104	<5.0	0.029	<20	NA	15.6	negative(-)	NA	NA	negative(-)	NA	65	104	31
242	78.0342	male	DLBCL-NOS	0	0	0	0	2	Ⅳ	5	1	TRUE	179	RCHOP-based	6	3	511	244	FALSE	204	1370	142	67.4	0.044	<20	NA	27	negative(-)	NA	NA	negative(-)	NA	41	76	22
243	54.4394	female	DLBCL-NOS	0	0	0	0	2	Ⅱ	3	1	FALSE	345	RCHOP-based	6	5	696	696	FALSE	54	959	305	65.4	0.039	<20	NA	28.5	negative(-)	NA	NA	negative(-)	NA	49	126	28
244	72.1123	male	DLBCL-NOS	0	1	ABC	0	0	Ⅰ	2	1	FALSE	164	RCHOP-based	4	1	863	863	FALSE	78	1230	274	13	0.033	<20	NA	25.7	negative(-)	NA	NA	negative(-)	NA	48	81	18
245	63.5811	male	DLBCL-NOS	0	1	0	0	1	Ⅱ	1	1	FALSE	120	RCHOP-based	3	5	106	106	TRUE	76	738	197	8.6	0.003	<20	NA	17.6	negative(-)	NA	NA	negative(-)	NA	<25	76	22
246	73.1472	male	DLBCL-NOS	0	1	0	0	1	Ⅱ	2	0	FALSE	338	RCHOP-based	6	1	878	878	FALSE	129	1240	389	281	0.047	<20	NA	23.1	negative(-)	NA	NA	negative(-)	NA	61	100	29
247	16.8734	male	DLBCL-NOS	0	1	UN	0	1	Ⅱ	2	0	FALSE	129	RCHOP-based	3	5	210	90	TRUE	180	1310	312	15.4	0.005	<20	NA	58.1	negative(-)	NA	NA	negative(-)	NA	34	114	23
248	64.5257	female	DLBCL-NOS	0	1	ABC	0	0	Ⅰ	1	0	FALSE	124	RCHOP-based	4	1	1119	550	FALSE	193	1110	334	47.7	0.005	<20	NA	38.2	negative(-)	NA	NA	negative(-)	NA	<25	94	16
249	45.9849	female	DLBCL-NOS	0	0	0	0	3	Ⅲ	3	1	TRUE	702	RCHOP-based	6	1	247	5	TRUE	33	333	45	61.7	0.03	<20	NA	76.5	negative(-)	NA	NA	negative(-)	NA	<25	88	29
250	55.6194	female	DLBCL-NOS	0	0	GCB	Other	0	Ⅱ	1	0	FALSE	184	RCHOP-based	6	1	749	196	FALSE	112	936	114	25.5	0.03	<20	NA	31	negative(-)	NA	NA	negative(-)	NA	41	91	27
251	61.4565	female	DLBCL-NOS	0	1	GCB	Other	0	Ⅱ	1	0	FALSE	138	RCHOP-based	4	1	604	604	FALSE	54	1080	277	<5.0	0.02	<20	NA	26.3	negative(-)	NA	NA	negative(-)	NA	67	56	12
252	25.7769	female	DLBCL-NOS	0	1	0	0	0	Ⅳ	3	1	TRUE	475	RCHOP-based	6	1	941	941	FALSE	102	1400	219	<5.0	0.036	<20	NA	27.6	negative(-)	NA	NA	negative(-)	NA	96	104	19
253	76.9802	male	EBV+ DLBCL	0	0	0	0	3	Ⅰ	1	0	FALSE	154	RCHOP-based	6	5	203	203	FALSE	74	1530	148	<5.0	0.04	<20	NA	26.2	negative(-)	NA	NA	positive(+)	NA	47	87	18
254	31.729	female	DLBCL-NOS	0	0	0	0	2	Ⅳ	3	1	FALSE	261	RCHOP-based	8	1	523	362	FALSE	140	767	148	<5.0	0.036	<20	NA	13	negative(-)	NA	NA	negative(-)	NA	41	133	37
255	65.7248	female	DLBCL-NOS	0	0	ABC	A53	1	Ⅳ	3	0	FALSE	159	RCHOP-based	6	1	1131	1131	FALSE	159	1450	146	20.9	0.038	<20	NA	40.9	negative(-)	NA	NA	negative(-)	NA	113	74	23
256	52.2382	male	DLBCL-NOS	0	0	ABC	Other	0	Ⅱ	0	0	FALSE	171	RCHOP-based	4	1	1159	1159	FALSE	71	1070	283	79.9	0.007	<20	NA	14.1	negative(-)	NA	NA	negative(-)	NA	30	92	14
257	71.7207	male	DLBCL-NOS	0	0	ABC	0	1	Ⅳ	3	0	FALSE	381	RCHOP-based	6	1	485	485	FALSE	89	999	139	13.7	0.048	<20	NA	65.1	negative(-)	NA	NA	negative(-)	NA	37	84	18
258	55.6632	male	DLBCL-NOS	0	0	ABC	0	0	Ⅱ	1	0	FALSE	147	RCHOP-based	6	1	622	622	FALSE	158	1160	146	6.8	0.045	<20	NA	18.1	negative(-)	NA	NA	negative(-)	NA	<25	99	20
259	54.6557	female	DLBCL-NOS	0	0	0	0	3	Ⅰ	2	0	FALSE	227	RCHOP-based	6	1	50	50	FALSE	179	991	179	11.6	0.027	<20	NA	21.2	negative(-)	NA	NA	negative(-)	NA	48	125	31
260	77.3114	female	DLBCL-NOS	0	1	GCB	0	1	Ⅲ	1	0	FALSE	194	RCHOP-based	3	5	859	859	FALSE	89	834	142	27.6	0.043	<20	NA	64.7	negative(-)	NA	NA	negative(-)	NA	75	77	22
261	51.5099	female	DLBCL-NOS	0	1	0	0	0	Ⅱ	0	0	FALSE	161	RCHOP-based	6	1	1094	1094	FALSE	138	1260	310	65.8	0.042	<20	NA	20	negative(-)	NA	NA	negative(-)	NA	111	106	20
262	60.5038	female	DLBCL-NOS	0	1	GCB	Other	0	Ⅰ	0	1	FALSE	138	RCHOP-based	6	1	858	858	FALSE	70	1100	205	38.2	0.027	<20	NA	148.4	negative(-)	NA	NA	negative(-)	NA	27	84	18
263	60.2984	male	DLBCL-NOS	0	0	ABC	MCD	1	Ⅳ	4	1	TRUE	2923	RCHOP-based	6	3	366	183	TRUE	30	1410	166	92.1	0.038	<20	NA	41.9	negative(-)	NA	NA	negative(-)	NA	34	93	43
264	64.7146	female	DLBCL-NOS	0	1	UN	0	1	Ⅱ	2	0	TRUE	253	RCHOP-based	6	1	620	620	FALSE	81	1090	328	27.8	0.015	<20	NA	23.1	negative(-)	NA	NA	negative(-)	NA	50	99	28
265	45.0185	male	DLBCL-NOS	0	1	0	Other	0	Ⅱ	1	0	FALSE	356	RCHOP-based	6	1	1271	1271	FALSE	101	771	193	68	0.012	<20	NA	18.2	negative(-)	NA	NA	negative(-)	NA	38	149	27
266	35.5099	male	DLBCL-NOS	0	0	ABC	BN2	0	Ⅰ	0	0	FALSE	124	RCHOP-based	6	1	433	433	FALSE	115	928	154	24.3	0.021	<20	NA	21.8	negative(-)	NA	NA	negative(-)	NA	35	92	19
267	62.5654	male	DLBCL-NOS	0	1	0	0	0	Ⅲ	2	0	FALSE	119	RCHOP-based	6	1	1018	1018	FALSE	92	998	82	50.1	0.025	<20	NA	28	negative(-)	NA	NA	negative(-)	NA	55	68	15
268	74.6146	male	DLBCL-NOS	0	0	UN	0	0	Ⅰ	1	0	FALSE	103	RCHOP-based	4	1	982	982	FALSE	117	1390	176	<5.0	0.035	<20	NA	31.3	negative(-)	NA	NA	negative(-)	NA	31	72	26
269	28.7775	female	DLBCL-NOS	0	0	0	0	1	Ⅳ	4	1	TRUE	195	RCHOP-based	8	5	600	600	FALSE	119	1120	326	504	0.037	<20	NA	31.9	negative(-)	NA	NA	negative(-)	NA	<25	126	15
270	58.2067	male	DLBCL-NOS	0	1	0	0	2	Ⅱ	2	0	FALSE	223	RCHOP-based	8	5	818	818	FALSE	67	1370	323	<5.0	0.029	<20	NA	33.9	negative(-)	NA	NA	negative(-)	NA	39	126	34
271	59.1075	male	DLBCL-NOS	0	0	0	0	1	Ⅰ	0	1	FALSE	156	RCHOP-based	4	1	631	631	FALSE	58	1240	124	14.1	0.039	<20	NA	18	negative(-)	NA	NA	negative(-)	NA	46	69	23
272	58.6612	male	DLBCL-NOS	0	0	ABC	0	2	Ⅳ	4	1	FALSE	276	RCHOP-based	6	1	542	542	FALSE	31	594	150	6.5	0.014	<20	NA	77.2	negative(-)	NA	NA	negative(-)	NA	<25	107	37
273	64.1725	male	DLBCL-NOS	0	0	0	0	1	Ⅲ	2	0	FALSE	213	RCHOP-based	6	5	306	306	FALSE	85	1050	164	162	0.029	<20	NA	27.1	negative(-)	NA	NA	negative(-)	NA	50	68	18
274	67.614	female	DLBCL-NOS	0	0	0	0	2	Ⅳ	5	0	TRUE	340	RCHOP-based	5	1	629	629	FALSE	62	1180	371	97.5	0.027	<20	NA	29.1	negative(-)	NA	NA	negative(-)	NA	47	81	23
275	57.3333	female	DLBCL-NOS	0	1	ABC	0	0	Ⅳ	3	1	FALSE	189	RCHOP-based	6	1	618	618	FALSE	121	962	202	24.3	0.041	<20	NA	52.3	negative(-)	NA	NA	negative(-)	NA	<25	66	23
276	63.3484	female	DLBCL-NOS	1	0	ABC	0	0	Ⅳ	3	0	FALSE	1675	RCHOP-based	6	6	603	603	FALSE	31	870	133	<5.0	0.021	<20	NA	25.8	negative(-)	NA	NA	negative(-)	NA	<25	145	37
277	69.8234	male	DLBCL-NOS	0	0	0	0	0	Ⅰ	1	0	FALSE	89	RCHOP-based	3	1	1072	1072	FALSE	59	1050	256	72.8	0.015	<20	NA	30	negative(-)	NA	NA	negative(-)	NA	68	85	14
278	36.9555	female	DLBCL-NOS	0	1	GCB	Other	0	Ⅰ	0	1	FALSE	63	RCHOP-based	4	1	1106	1106	FALSE	83	1250	200	<5.0	0.02	<20	NA	22.2	negative(-)	NA	NA	negative(-)	NA	107	103	20
279	69.076	male	DLBCL-NOS	0	0	0	0	0	Ⅳ	3	1	FALSE	133	RCHOP-based	6	1	706	706	FALSE	102	1160	184	31.9	0.048	<20	NA	29.3	negative(-)	NA	NA	negative(-)	NA	70	54	18
280	70.3546	female	DLBCL-NOS	1	0	ABC	Other	2	Ⅳ	3	0	FALSE	813	RCHOP-based	6	5	355	355	FALSE	84	832	147	<5.0	0.036	<20	NA	39.8	negative(-)	NA	NA	negative(-)	NA	27	80	20
281	53.1417	male	EBV+ DLBCL	0	0	UN	BN2	0	Ⅱ	1	0	FALSE	223	RCHOP-based	6	1	1014	1014	FALSE	103	1460	322	68	0.027	<20	NA	28.2	negative(-)	NA	NA	negative(-)	NA	50	134	29
282	60.9774	male	DLBCL-NOS	1	0	GCB	Other	0	Ⅰ	0	0	TRUE	127	RCHOP-based	4	1	102	102	FALSE	103	902	102	30	0.052	<20	NA	NA	NA	NA	NA	NA	NA	<25	87	21
283	64.1971	male	DLBCL-NOS	0	1	0	Other	0	Ⅱ	2	0	FALSE	424	RCHOP-based	6	5	125	95	TRUE	60	692	129	17.6	0.02	<20	NA	26.3	negative(-)	NA	NA	negative(-)	NA	<25	82	24
284	50.7652	female	DLBCL-NOS	1	0	ABC	Other	0	Ⅲ	1	0	FALSE	100	RCHOP-based	6	1	1078	1078	FALSE	106	1440	410	<5.0	0.032	<20	NA	22.1	negative(-)	NA	NA	negative(-)	NA	39	95	18
285	62.1875	female	DLBCL-NOS	0	1	GCB	0	0	Ⅳ	4	1	FALSE	445	RCHOP-based	6	5	662	662	FALSE	22	646	81	<5.0	0.026	<20	NA	11.9	negative(-)	NA	NA	negative(-)	NA	30	94	23
286	60.9391	male	DLBCL-NOS	0	1	UN	0	2	Ⅲ	4	1	FALSE	2005	RCHOP-based	3	5	438	438	FALSE	14	548	179	10.2	0.004	<20	NA	20.7	negative(-)	NA	NA	negative(-)	NA	48	72	26
287	61.7166	male	DLBCL-NOS	0	0	ABC	Other	1	Ⅳ	4	1	FALSE	429	RCHOP-based	6	1	888	499	TRUE	132	1020	162	25.8	0.029	<20	NA	26.2	negative(-)	NA	NA	negative(-)	NA	38	110	18
288	25.1143	female	DLBCL-NOS	0	0	0	0	0	Ⅲ	3	1	FALSE	470	RCHOP-based	6	1	179	99	FALSE	146	1240	331	63	0.033	<20	NA	62.4	negative(-)	NA	NA	negative(-)	NA	105	132	21
289	60.8268	female	DLBCL-NOS	0	0	0	0	1	Ⅳ	3	1	FALSE	171	RCHOP-based	6	1	805	454	FALSE	164	1140	205	31.6	0.014	<20	NA	32.5	negative(-)	NA	NA	negative(-)	NA	97	86	13
290	48.115	male	DLBCL-NOS	0	0	0	0	0	Ⅰ	0	0	FALSE	106	RCHOP-based	6	1	575	575	FALSE	91	666	109	67.9	0.025	<20	NA	17.7	negative(-)	NA	NA	negative(-)	NA	53	86	16
291	71.0226	male	DLBCL-NOS	0	0	0	0	0	Ⅰ	1	0	FALSE	160	RCHOP-based	6	1	755	755	FALSE	226	1150	192	<5.0	0.043	<20	NA	136.1	negative(-)	NA	NA	negative(-)	NA	<25	70	17
292	57.7769	male	DLBCL-NOS	1	0	ABC	MCD	1	Ⅲ	2	0	FALSE	381	RCHOP-based	6	1	878	370	FALSE	94	1250	169	5.8	0.013	<20	NA	14.9	negative(-)	NA	NA	negative(-)	NA	<25	75	17
293	64.9309	male	DLBCL-NOS	1	0	UN	Other	1	Ⅲ	3	0	TRUE	384	RCHOP-based	6	1	851	851	FALSE	189	1310	130	86.9	0.044	<20	NA	24.9	negative(-)	NA	NA	negative(-)	NA	<25	102	27
294	58.4449	female	DLBCL-NOS	0	0	ABC	MCD	0	Ⅰ	0	0	FALSE	86	RCHOP-based	4	1	1115	1115	FALSE	72	1230	197	43.2	0.038	<20	NA	25.8	negative(-)	NA	NA	negative(-)	NA	27	85	17
295	35.885	female	DLBCL-NOS	0	0	GCB	Other	0	Ⅲ	2	0	FALSE	268	RCHOP-based	5	1	576	576	FALSE	140	1030	178	42.9	0.028	<20	NA	16.2	negative(-)	NA	NA	negative(-)	NA	31	88	31
296	65.3443	male	DLBCL-NOS	0	0	UN	Other	0	Ⅱ	1	0	FALSE	148	RCHOP-based	4	1	682	682	FALSE	82	1260	184	84.3	0.026	<20	NA	22.3	negative(-)	NA	NA	negative(-)	NA	<25	64	16
297	53.117	male	DLBCL-NOS	1	0	0	0	1	Ⅰ	0	1	FALSE	115	RCHOP-based	4	1	959	959	FALSE	104	1310	192	34.9	0.045	<20	NA	21.1	negative(-)	NA	NA	negative(-)	NA	<25	64	17
298	59.5729	male	DLBCL-NOS	0	1	0	0	1	Ⅱ	1	0	FALSE	230	RCHOP-based	3	1	806	806	FALSE	61	1040	312	<5.0	0.023	<20	NA	29.2	negative(-)	NA	NA	negative(-)	NA	67	112	21
299	68.8378	female	DLBCL-NOS	0	0	0	0	0	Ⅱ	1	0	FALSE	130	RCHOP-based	4	1	911	911	FALSE	99	1390	354	71.1	0.043	<20	NA	68.7	negative(-)	NA	NA	negative(-)	NA	<25	77	17
300	42.6119	male	DLBCL-NOS	0	0	GCB	Other	0	Ⅰ	0	1	TRUE	111	RCHOP-based	4	1	881	881	FALSE	52	908	183	41	0.026	<20	NA	26	negative(-)	NA	NA	negative(-)	NA	39	78	26
301	48.1506	female	DLBCL-NOS	0	1	ABC	Other	0	Ⅰ	0	0	FALSE	119	RCHOP-based	4	1	1061	455	FALSE	215	1500	360	5.5	0.043	<20	NA	26.4	negative(-)	NA	NA	negative(-)	NA	32	91	20
302	67.4387	male	DLBCL-NOS	0	0	0	0	0	Ⅱ	1	1	TRUE	122	RCHOP-based	4	1	552	552	FALSE	68	1670	312	11.8	0.014	<20	NA	18.3	negative(-)	NA	NA	negative(-)	NA	52	74	18
303	55.8604	male	DLBCL-NOS	0	1	UN	Other	0	Ⅳ	2	0	FALSE	162	RCHOP-based	6	3	643	643	FALSE	40	665	73	12.7	0.018	<20	NA	17.9	negative(-)	NA	NA	positive(+)	NA	<25	61	24
304	87.0664	male	DLBCL-NOS	0	0	0	0	3	Ⅲ	5	0	FALSE	215	RCHOP-based	6	1	243	243	FALSE	43	1250	302	13.5	NA	<20	NA	48.1	negative(-)	NA	NA	positive(+)	NA	<25	75	16
305	72.5311	male	DLBCL-NOS	0	1	0	0	0	Ⅰ	1	0	FALSE	150	RCHOP-based	6	1	778	778	FALSE	90	1540	173	39.1	0.04	<20	NA	136.4	negative(-)	NA	NA	negative(-)	NA	81	83	23
306	72.4381	male	PCDLBCL-LT	1	0	ABC	0	0	Ⅳ	3	1	FALSE	189	RCHOP-based	4	5	452	452	FALSE	56	1060	130	8.1	0.013	<20	NA	36.5	negative(-)	NA	NA	negative(-)	NA	28	69	17
307	67.6934	female	DLBCL-NOS	0	1	0	0	1	Ⅰ	1	0	FALSE	150	RCHOP-based	6	5	112	112	FALSE	83	1060	151	151	0.027	<20	NA	31.3	negative(-)	NA	NA	negative(-)	NA	51	100	11
308	58.1711	female	DLBCL-NOS	0	1	0	0	0	Ⅰ	0	1	TRUE	114	RCHOP-based	4	1	850	850	FALSE	53	1100	268	26.9	0.035	<20	NA	42.9	negative(-)	NA	NA	negative(-)	NA	86	115	28
309	30.3929	female	DLBCL-NOS	0	0	0	0	1	Ⅳ	2	1	FALSE	201	RDAEDOCH	3	5	286	286	FALSE	53	1022	33	35.4	0.014	<20	NA	35.3	negative(-)	NA	NA	NA	NA	<25	102	13
310	63.3621	female	DLBCL-NOS	0	1	GCB	0	0	Ⅱ	1	0	FALSE	175	RCHOP-based	4	1	523	523	FALSE	69	946	428	16.6	0.01	<20	NA	123.2	negative(-)	NA	NA	negative(-)	NA	61	91	26
311	67.2389	male	DLBCL-NOS	0	1	GCB	0	0	Ⅲ	2	1	FALSE	168	RCHOP-based	6	1	793	793	FALSE	48	702	176	<5.0	0.015	<20	NA	67.2	negative(-)	NA	NA	negative(-)	NA	69	82	17
312	82.0671	male	DLBCL-NOS	0	1	0	0	0	Ⅰ	2	0	FALSE	133	RCHOP-based	8	1	664	664	FALSE	147	1410	294	112	0.049	<20	NA	29.1	negative(-)	NA	NA	positive(+)	NA	<25	93	20
313	57.9658	male	DLBCL-NOS	0	1	0	0	3	Ⅲ	3	0	FALSE	762	RCHOP-based	6	5	767	767	FALSE	52	534	44	5.7	0.025	<20	NA	19	negative(-)	NA	NA	negative(-)	NA	<25	87	<2
314	62.7543	female	DLBCL-NOS	0	0	GCB	0	2	Ⅳ	4	0	TRUE	281	RCHOP-based	5	1	964	964	FALSE	119	1090	175	573	0.016	<20	NA	37.7	negative(-)	NA	NA	negative(-)	NA	37	126	16
315	58.0041	male	DLBCL-NOS	0	1	0	0	0	Ⅰ	0	0	FALSE	120	RCHOP-based	6	1	1039	1039	FALSE	151	1100	274	46.8	0.017	<20	NA	29.3	negative(-)	NA	NA	negative(-)	NA	<25	89	24
316	28.2327	female	DLBCL-NOS	0	1	0	0	1	Ⅲ	3	1	FALSE	174	RCHOP-based	6	5	627	627	FALSE	166	983	136	10.5	0.04	<20	NA	23.7	negative(-)	NA	NA	negative(-)	NA	<25	80	19
317	50.13	male	DLBCL-NOS	1	1	0	Other	0	Ⅳ	3	1	FALSE	202	RCHOP-based	6	1	1011	1011	FALSE	74	854	84	20.8	0.006	<20	NA	33	negative(-)	NA	NA	negative(-)	NA	<25	96	22
318	53.5606	male	DLBCL-NOS	0	0	0	0	0	Ⅱ	3	1	FALSE	112	RDAEDOCH	3	1	521	521	FALSE	43	1190	184	6.3	0.023	<20	NA	22.5	negative(-)	NA	NA	negative(-)	NA	69	68	15
319	52.2218	female	EBV+ DLBCL	0	1	GCB	0	0	Ⅱ	0	0	FALSE	153	RCHOP-based	6	1	983	983	FALSE	82	1160	98	<5.0	0.019	<20	NA	29.9	negative(-)	NA	NA	negative(-)	NA	42	80	18
320	58.2067	female	DLBCL-NOS	0	0	ABC	0	1	Ⅲ	2	1	TRUE	359	RCHOP-based	6	5	439	439	FALSE	125	1100	186	11.6	0.022	<20	NA	23.8	negative(-)	NA	NA	negative(-)	NA	43	117	21
321	51.6715	female	DLBCL-NOS	0	0	0	0	2	Ⅲ	3	0	FALSE	1126	RCHOP-based	6	5	100	100	FALSE	48	1110	160	<5.0	0.036	<20	NA	22.1	negative(-)	NA	NA	negative(-)	NA	65	111	30
322	52.1725	female	DLBCL-NOS	0	0	0	0	0	Ⅱ	0	1	FALSE	73	RCHOP-based	6	1	1007	1007	FALSE	129	1150	356	28.2	0.028	<20	NA	19.6	negative(-)	NA	NA	negative(-)	NA	28	52	14
323	38.423	male	DLBCL-NOS	0	1	0	0	1	Ⅳ	2	1	FALSE	197	RCHOP-based	6	1	797	797	FALSE	51	1110	153	117	0.023	<20	NA	14.9	negative(-)	NA	NA	negative(-)	NA	31	76	12
324	61.5332	male	DLBCL-NOS	0	0	0	0	0	Ⅰ	1	1	FALSE	163	RCHOP-based	6	1	686	686	FALSE	81	825	91	33.6	0.026	<20	NA	71.4	negative(-)	NA	NA	positive(+)	NA	<25	79	21
325	53.1444	male	DLBCL-NOS	0	0	0	0	1	Ⅳ	3	1	TRUE	762	RCHOP-based	3	5	95	95	TRUE	97	1350	307	1080	0.031	<20	NA	18.2	negative(-)	NA	NA	negative(-)	NA	<25	93	27
326	60.3477	female	DLBCL-NOS	0	1	0	0	0	Ⅰ	0	0	FALSE	121	RCHOP-based	4	1	1078	1078	FALSE	151	1340	209	15.6	0.032	<20	NA	35.1	negative(-)	NA	NA	negative(-)	NA	61	92	21
327	54.6968	female	DLBCL-NOS	0	1	0	Other	0	Ⅱ	0	0	FALSE	134	RCHOP-based	4	1	593	593	FALSE	141	1580	156	91	0.027	<20	NA	23	negative(-)	NA	NA	negative(-)	NA	27	81	19
328	63.5428	female	DLBCL-NOS	0	0	ABC	0	0	Ⅳ	4	1	FALSE	220	RCHOP-based	4	5	621	621	FALSE	102	965	208	<5.0	0.026	<20	NA	23	negative(-)	NA	NA	negative(-)	NA	75	91	27
329	58.8008	male	DLBCL-NOS	0	1	GCB	0	1	Ⅲ	3	0	FALSE	151	RCHOP-based	3	5	289	289	FALSE	79	1100	204	73.2	0.026	<20	NA	21.1	negative(-)	NA	NA	negative(-)	NA	41	121	29
